# Supplementary material for: Mortality Risk and Urinary Proteome Changes in Acute COVID-19 Survivors in the Multinational CRIT-COV-U Study
Source: Biomedicines. 2024 Sep 13;12(9):2090. doi: 10.3390/biomedicines12092090 (PMC11428519; doi:10.3390/biomedicines12092090)
Supplement: Supplementary file 1 [file biomedicines-12-02090-s001.zip]

Archive with 2 entries (2 files):
- Biomedicines_Table S1.xlsx
- Biomedicines_Table S2.xlsx.xls
