# Supplementary material for: Mortality Risk and Urinary Proteome Changes in Acute COVID-19 Survivors in the Multinational CRIT-COV-U Study
Source: Biomedicines. 2024 Sep 13;12(9):2090. doi: 10.3390/biomedicines12092090 (PMC11428519; doi:10.3390/biomedicines12092090)
Supplement: Supplementary file 1 [file biomedicines-12-02090-s001.zip › Biomedicines_Table S1.xlsx]

## Sheet: Tabelle1
Center	Number of patients
St. Georg Hospital Leipzig, Leipzig Germany	298
Cyril and Methodius University, Skopje, Republic of North Macedonia	118
Skaraborg Hospital, Skövde, Sweden	49
Wrocław Medical University, Wrocław, Poland	49
Gdańsk University of Physical Education and Sport and Medical University of Gdańsk, Gdańsk, Poland	36
Hospital Saint Louis-Lariboisière, Paris, France	36
Medical University of Vienna, Vienna, Austria	29
Molecular Pathology Centre Cellgen, Wrocław, Poland	25
Jagiellonian University Medical College, Kraków, Poland	11
Total number paptient used	651
